# Supplementary material for: Screening for Genes Related to Meat Production Traits in Duroc × Bama Xiang Crossbred Pigs by Whole Transcriptome Sequencing
Source: Animals (Basel). 2024 Aug 14;14(16):2347. doi: 10.3390/ani14162347 (PMC11350711; doi:10.3390/ani14162347)
Supplement: Supplementary file 1 [file animals-14-02347-s001.zip]

Archive with 1 entries (1 files):
- animals-3108232-supplementary.pdf
